# Supplementary material for: Gender Differences in Polychronicity
Source: Front Psychol. 2019 Mar 20;10:597. doi: 10.3389/fpsyg.2019.00597 (PMC6436178; doi:10.3389/fpsyg.2019.00597)
Supplement: Table S1 — Raw data of all participants as provided by Qualtrix. [file Table_1.XLSX]

## Sheet: Raw
V1	V8	V9	V10	Q1	Q2	Q3	Q16	Q16_TEXT	Q17	Q18	Q19	Q37	Q21_1	Q21_2	Q21_3	Q21_4	Q21_5	Q21_6	Q21_7	Q21_8	Q21_9	Q21_10	Q21_11	Q21_12	Q21_13	Q21_14		Q26_1	Q26_2	Q26_3	Q26_4	Q26_5	Q26_6	Q26_7	Q26_8	Q26_9	Q26_10	Q26_11	Q26_12				Q29_1	Q30	Q31_1	Q31_2	Q32_1	Q33_1	Q34
ResponseID	StartDate	EndDate	Finished	Gender	Age	Marital Status	Children	Number of children	What is the highest education level that you have completed?	What is your employment status?	Are You a Bilingual?	Do you Drive?	You are presented with a number of generic statements based on Multitasking. Please respond hones...-1. I prefer to work on several projects in a day, rather than completing one project and then switching to another.	You are presented with a number of generic statements based on Multitasking. Please respond hones...-2. I would like to work in a job where I was constantly shifting from one task to another, like a receptionist or an air traffic controller	You are presented with a number of generic statements based on Multitasking. Please respond hones...-3. I lose interest in what I am doing if I have to focus on the same task for long periods of time, without thinking about or doing something else	You are presented with a number of generic statements based on Multitasking. Please respond hones...-4. When doing a number of assignments, I like to switch back and forth between them rather than do one at a time	You are presented with a number of generic statements based on Multitasking. Please respond hones...-5. I like to finish one task completely before focusing on anything else	You are presented with a number of generic statements based on Multitasking. Please respond hones...-6. It makes me uncomfortable when I am not able to finish one task completely before focusing on another task.	You are presented with a number of generic statements based on Multitasking. Please respond hones...-7. I am much more engaged in what I am doing if I am able to switch between several different tasks	You are presented with a number of generic statements based on Multitasking. Please respond hones...-8. I do not like having to shift my attention between multiple tasks	You are presented with a number of generic statements based on Multitasking. Please respond hones...-9. I would rather switch back and forth between several projects than concentrate my efforts on just one	You are presented with a number of generic statements based on Multitasking. Please respond hones...-10. I would prefer to work in an environment where I can finish one task before starting the next	You are presented with a number of generic statements based on Multitasking. Please respond hones...-11. I don’t like when I have to stop in the middle of a task to work on something else.	You are presented with a number of generic statements based on Multitasking. Please respond hones...-12. When I have a task to complete, I like to break it up by switching to other tasks intermittently	You are presented with a number of generic statements based on Multitasking. Please respond hones...-13. I have a “one-track” mind.	You are presented with a number of generic statements based on Multitasking. Please respond hones...-14. I prefer not to be interrupted when working on a task.		You are presented to some everyday scenario examples that involve multitasking. Please respond ho...-1. When I cook, I like to also do other activities simultaneously, for instance watch the TV rather than solely concentrating on cooking	You are presented to some everyday scenario examples that involve multitasking. Please respond ho...-2. When I drive a car, I like to listen to music and chat to others.	You are presented to some everyday scenario examples that involve multitasking. Please respond ho...-3. When I am working on a project for school/work, I do not like to browse on social media alongside, neither do I like to talk to anybody.	You are presented to some everyday scenario examples that involve multitasking. Please respond ho...-4. When I am shopping, I like to chat on the phone with my friends and family at the same time	You are presented to some everyday scenario examples that involve multitasking. Please respond ho...-5. When I am reading the newspaper on the train and if I receive a text message in that moment, I prefer to respond after I am finished with reading.	You are presented to some everyday scenario examples that involve multitasking. Please respond ho...-6. In the mornings, I like to have my breakfast while getting ready at the same time	You are presented to some everyday scenario examples that involve multitasking. Please respond ho...-7. I like singing songs when I am taking a shower	You are presented to some everyday scenario examples that involve multitasking. Please respond ho...-8. When I clean the house I often find myself switching to different activities such as watching YouTube videos or talking on the phone rather than focusing on cleaning only.	You are presented to some everyday scenario examples that involve multitasking. Please respond ho...-9. I do not like to talk when I am eating.	You are presented to some everyday scenario examples that involve multitasking. Please respond ho...-10. When I am revising for exams in more than one subject, I prefer to frequently switch between the subjects, instead of working on one subject for a prolonged time.	You are presented to some everyday scenario examples that involve multitasking. Please respond ho...-11. When I am working at the computer and a new email arrives, I prefer to first finish what I’m doing before looking at the email, instead of interrupting what I’m doing and looking at it immediately.	You are presented to some everyday scenario examples that involve multitasking. Please respond ho...-12. When I am driving and I have to do something more complicated on the phone (e.g. writing a text) or the SatNAV (e.g. entering the address), I prefer to do this during driving instead of first stopping the car somewhere.				Rate the question on a scale from 1 (Simultaneous) to 5 (One after the other)-1. Imagine you have to do two tasks, each taking approx. 30 min. You could either do them *simultaneously*, or one after the other. What would you prefer? Would you prefer to first finish one task completely before switching to the other task, or would you prefer to frequently switch between the tasks? (Please assume th…	State why for your chosen answer please.	Rate the questions on a scale from 1 (Not at all) to 5 (Very much)-2. How much do you like multitasking?	Rate the questions on a scale from 1 (Not at all) to 5 (Very much)-3. How much do you think women prefer multitasking more than men?	Rate the question on a scale from 1 (Very bad) to 5 (Very Good)-4. How good do you think you are at multitasking?	Rate the question on a scale from 1 (Very Unimportant) to 5 (Very Important)-<span style="font-size:13px;"><span style="font-family:tahoma,geneva,sans-serif;">5. How important do you think multitasking is in everyday life?</span></span>	6. How many hours per day do you think you spend on multitasking?
ResponseID	StartDate	EndDate	Finished	Gender	Age	Marital Status	Children	Number of children	Education	Employment	Bilingual	Driving	-1. I prefer to work on several projects in a day, rather than completing one project and then switching to another.	-2. I would like to work in a job where I was constantly shifting from one task to another, like a receptionist or an air traffic controller	-3. I lose interest in what I am doing if I have to focus on the same task for long periods of time, without thinking about or doing something else	-4. When doing a number of assignments, I like to switch back and forth between them rather than do one at a time	-5. I like to finish one task completely before focusing on anything else	-6. It makes me uncomfortable when I am not able to finish one task completely before focusing on another task.	-7. I am much more engaged in what I am doing if I am able to switch between several different tasks	-8. I do not like having to shift my attention between multiple tasks	-9. I would rather switch back and forth between several projects than concentrate my efforts on just one	-10. I would prefer to work in an environment where I can finish one task before starting the next	-11. I don’t like when I have to stop in the middle of a task to work on something else.	-12. When I have a task to complete, I like to break it up by switching to other tasks intermittently	-13. I have a “one-track” mind.	-14. I prefer not to be interrupted when working on a task.	MPI score	1. When I cook, I like to also do other activities simultaneously, for instance watch the TV rather than solely concentrating on cooking	2. When I drive a car, I like to listen to music and chat to others.	3. When I am working on a project for school/work, I do not like to browse on social media alongside, neither do I like to talk to anybody.	4. When I am shopping, I like to chat on the phone with my friends and family at the same time	5. When I am reading the newspaper on the train and if I receive a text message in that moment, I prefer to respond after I am finished with reading.	6. In the mornings, I like to have my breakfast while getting ready at the same time	7. I like singing songs when I am taking a shower	8. When I clean the house I often find myself switching to different activities such as watching YouTube videos or talking on the phone rather than focusing on cleaning only.	9. I do not like to talk when I am eating.	10. When I am revising for exams in more than one subject, I prefer to frequently switch between the subjects, instead of working on one subject for a prolonged time.	11. When I am working at the computer and a new email arrives, I prefer to first finish what I’m doing before looking at the email, instead of interrupting what I’m doing and looking at it immediately.	12. When I am driving and I have to do something more complicated on the phone (e.g. writing a text) or the SatNAV (e.g. entering the address), I prefer to do this during driving instead of first stopping the car somewhere.	Everyday Scenario Sum	Everyday Scenario Count	Everyday Scenario Mean	Q29 Simultaneous vs One after another	Q29 Explanation	Like_Multitasking	Women prefer	How good are you	Importance of MT	Hours per day MT
R_116ZBKvgTRx468e	2015-12-21 14:55:54	2015-12-21 15:08:31	1	1	31	3	1	2	4	3	1	1	4	3	2	3	4	4	3	2	3	2	2	3	2	2	45	5	4	3	3	2	2	5	3	2	3	3	3	42	12	3.5	4	I want to be focused on one task	3	5	4	3	2
R_2XjP6YwqfxyHLGo	2015-12-21 15:40:04	2015-12-21 15:49:24	1	1	21	2	2		4	3	1	1	4	5	4	4	4	4	3	3	4	4	4	2	3	4	42	4	5	2	5	1	1	5	5	1	2	5	5	47	12	3.91667	5	Better to keep focused on one task rather both at the same time, therefore fully concentrating on one will allow you to put your mind fully on the next task.	5	4	5	4	3
R_2rIA3mieWsJePhu	2015-12-21 17:32:19	2015-12-21 17:46:16	1	1	20	1	2		3	1	2	1	2	4	4	4	2	2	3	2	3	2	3	3	2	3	49	2	4	3	1	2	2	1	2	3	3	3	2	30	12	2.5	5	If they are short tasks, it is easier to finish one before starting another	3	3	1	3	2
R_3k4IfjuBio532mL	2015-12-21 17:39:17	2015-12-21 17:48:27	1	1	22	1	2		3	1	1	1	2	4	5	1	5	4	3	2	2	4	3	2	4	4	35	5	3	4	2	3	1		4	3	2	3	3	31	11	2.81818	5	Less confusing	4	2	2	3	4
R_wLdkA4jTNnsZTMt	2015-12-21 17:49:59	2015-12-21 18:01:48	1	1	35	2	2		5	2	1	1	2	1	2	2	5	5	4	4	3	4	4	3	4	5	28	2	4	3	3	4	4	4	2	2	4	3	2	37	12	3.08333	3	as it is according to the situation	3	5	4	3	1
R_24O5tMF3GovkCR5	2015-12-21 18:26:21	2015-12-21 18:35:31	1	1	27	1	2		5	2	1	1	5	3	4	2	4	2	3	2	3	2	2	4	2	5	47		5	1	2	2	2	2	4	5	1	2	2	32	11	2.90909	5	I like to concentrate on one first	3	5	4	1	4
R_Qn5hxTIwBbnRWnL	2015-12-21 18:43:25	2015-12-21 18:47:38	1	1	27	1	2		4	1	1	1	5	5	5	5	5	5	5	5	5	5	5	5	5	5	42	5	4	5	5	5	5	5	5	5	5	5	5	43	12	3.58333	5		5	5	5	5	5
R_064oCoM7E3oLFap	2015-12-21 19:47:24	2015-12-21 19:50:31	1	1	21	1	2		5	1	1	1	4	4	3	4	4	4	4	2	3	4	3	2	2	1	46	5	4	4	4	4	3	3	2	3	3	3	3	37	12	3.08333	3		3	2	1	4	3
R_28FBfGtvFiCgsFS	2015-12-21 20:34:46	2015-12-21 20:45:50	1	1	50	3	1	2	5	2	2	1	5	4	3	5	2	1	4	1	4	1	1	5	1	3	62	5	5	1	1	2	4	1	3	2	5	4	4	43	12	3.58333	5		4	3	4	4	5
R_10Bngh3bYJAs9GP	2015-12-21 20:52:28	2015-12-21 20:57:35	1	1	24	5	2		4	1	1	1	2	2	3	2	5	5	3	4	3	3	3	3	5	3	32	3	3	3	3	3	3	3	4	4	2	2	4	37	12	3.08333	3	No reason	1	1	2	2	1
R_27PRHA28XQVBT9h	2015-12-21 20:39:39	2015-12-21 20:57:57	1	1	58	1	2		2	2	1	1	3	4	4	4	3	3	4	3	3	2	4	4	4	5	44	1	1	3	1	4	5	1	1	4	1	5	1	20	12	1.66667	5	What to make one task is finished first	4	4	4	5	5
R_1C7QrleUVyS8qmg	2015-12-21 21:00:33	2015-12-21 21:08:01	1	1	22	1	2		4	2	1	1	2	3	1	4	4	4	3	4	2	4	3	3	2	4	35	4	5	5	3	1	2	5	1	3	2	2	4	39	12	3.25	3	Depends on the variables which are connected to each task.	2	5	2	3	4
R_1JWK5xiQWgUIvoW	2015-12-21 21:08:21	2015-12-21 21:19:32	1	1	39	1	2		5	2	2	1	1	1	1	1	4	4	2	5	1	4	5	3	5	5	20	4	5	5	1	5	1	5	2	3	1	5	1	26	12	2.16667	5	Feels better	1	1	1	1	1
R_3KI2E7hP6McrhN3	2015-12-21 21:30:59	2015-12-21 21:50:01	1	1	32	3	1	1	4	2	1	1	4	2	4	1	5	2	4	4	2	4	4	3	2	5	36	4	5	5	4	5	4	3		4	4	5	3	32	11	2.90909	4	I would like to finish one. otherwise i will not finish both of them if there is not enough time.	4	3	4	3	3
R_2S39xR687E1ovAk	2015-12-21 21:46:20	2015-12-21 22:00:19	1	1	25	1	2		4	2	1	1	1	4	2	1	4	4	2	4	2	5	4	2	4	5	26	4	2	2	2	2	1	2	2	5	4	2	1	31	12	2.58333	4	If they were one after the other and took an hour to complete, the effort required would make me complete one first	2	4	4	4	4
R_2Tvhm93pDVX5kq3	2015-12-21 21:56:31	2015-12-21 22:02:58	1	1	21	1	2		3	3	1	1	3	4	2	5	2	2	3	2	4	1	4	4	2	4	50	2	5	2	2	2	2	2	2	3	5	2	2	37	12	3.08333	1	Allows me to focus on both rather than get bored of the same thing and begin to rush it without thought	1	3	4	4	5
R_1i9ap1HjqTFC4wF	2015-12-21 21:58:57	2015-12-21 22:06:12	1	1	56	3	1	5	3	3	1	1	1	1	1	2	4	5	2	4	1	5	5	2	5	5	19	1	2	5	1	4	2	1	2	5	2	5	2	18	12	1.5	5	I like to focus on one task at a time as I can pay full attention to the task	2	5	2	3	2
R_2aEN5g4s5Zo9tJC	2015-12-21 22:04:55	2015-12-21 22:12:54	1	1	19	1	2		4	1	1	1	2	3	4	2	4	4	3	3	2	4	4	4	4	4	35	2	2	2	5	4	2	1	2	4	2	4	2	28	12	2.33333	4	In my opinion one after the other allows you to concentrate more, switchi between tasks can make you think of the other; thus not allowing you to fully concentrate.	2	5	3	3	2
R_82oPZa4dhrXfwpH	2015-12-21 23:22:14	2015-12-21 23:29:13	1	1	22	1	2		3	2	1	1	4	1	4	4	1	1	4	3	4	4	4	4	4	4	46	4	4	4	4	4	4	4	4	4	4	4	4	40	12	3.33333	3		3	4	3	4	3
R_1l5h6KmCR9v0U1G	2015-12-21 23:24:17	2015-12-21 23:37:16	1	1	18	1	2		2	1	1	1	2	3	5	3	4	5	3	4	2	5	5	2	4	4	31	4	5	5	2	3	1	5	3	5	1	5	1	28	12	2.33333			3	4	2	3	4
R_3G7Lfel6LA4qbqM	2015-12-21 23:51:50	2015-12-22 00:01:28	1	1	22	1	2		3	1	1	1	1	2	4	1	4	5	2	4	1	4	4	2	3	3	28	3	3	2	1	4	2	5	5	2	2	2	1	36	12	3	1	Different tasks may require different ways of thinking, i find it easier to complete one at a time.	3	3	4	4	4
R_1FwBJp7994qs4QY	2015-12-22 00:13:30	2015-12-22 00:22:07	1	1	21	2	2		4	3	1	1	3	3	4	2	4	4	3	4	2	4	4	2	3	4	34	1	3	4	4	1	4	2	3	5	2	4	2	31	12	2.58333	4	One after the other gives you the opportunity to fully focus on one particular task; therefore completing it to the best of your ability	3	4	2	3	2
R_2dzLIKNAZV0wfQO	2015-12-22 10:31:51	2015-12-22 10:43:01	1	1	25	1	2		4	3	1	1	2	4	2	4	3	3	3	3	2	3	2	3	2	3	43	4	4	2	2	2	5	1	2	2	1	5	2	34	12	2.83333	5	i can concentrate more while i m doing my task, if i get stuck somewhere then i might switch it just to divert my mind	3	3	4	4	4
R_2xxkvP21nG23tvE	2015-12-22 10:53:56	2015-12-22 11:11:19	1	1	22	2	2		4	3	1	2	4	4	3	3	4	2	2	4	2	4	4	2	3	4	37	4		4	4	4	4	5	2	1	2	4		32	10	3.2	4	I want to complete a task first.	2	3	4	4	3
R_ykxyp7cXJtDcjo5	2015-12-22 11:24:28	2015-12-22 11:32:27	1	1	21	1	2		2	3	1	1	1	4	3	3	4	4	3	3	3	3	4	3	3	4	37	5	5	2	4	4	3	3	3	2	3	3	4	43	12	3.58333	5	Because it will go faster to focusing only on one at a time	5	4	4	5	4
R_1NqOmnE8PGYxWUj	2015-12-22 11:54:51	2015-12-22 12:09:15	1	1	38	1	1	1	3	2	2	1	2	2	2	2	5	4	2	4	2	5	4	2	2	4	28	5	5	5	4	2	2	5	2	5	2	5	1	33	12	2.75	4	I like to focus on one task at a time	4	5	3	5	4
R_2AZ5XZJDG2QJKYJ	2015-12-22 14:33:04	2015-12-22 14:42:33	1	1	29	3	2		2	2	1	1	1	2	2	2	5	5	1	1	2	4	4	2	5	5	25	1	2	5	2	5	2	1	1	5	1	4	2	17	12	1.41667	5	concentration will be better if I do the tasks one after the other	1	5	3	2	2
R_5cXTtmMO4eYllMp	2015-12-22 14:34:43	2015-12-22 14:42:49	1	1	28	1	2		4	3	1	1	3	3	3	3	3	3	3	3	3	3	2	2	2	3	43	4	4	4	4	3	3	3	3	3	3	2	3	39	12	3.25	3	depends on the task in question	4	4	3	3	3
R_2QliHBlhtYH56wP	2015-12-22 15:13:14	2015-12-22 15:20:17	1	1	24	5	2		4	3	1	1	4	3	4	4	3	2	3	4	4	2	4	3	3	4	45		4	2	4	5	1	1	4	2	3	2	4	34	11	3.09091	3	I dont know	4	4	3	4	3
R_2CjJtgIS5D2zwL5	2015-12-22 16:19:54	2015-12-22 16:32:28	1	1	21	1	2		3	3	1	1	3	2	2	4	5	4	3	3	2	4	4	3	2	3	36	3	2	2	2	4	2		2	3	2	4	1	25	11	2.27273	3	So I know which is easy to finish first.	3	5	4	3	5
R_2ymftkPZ363rtq2	2015-12-21 19:10:52	2015-12-22 18:40:57	1	1	22	1	2		3	1	2	1	3	3	3	3	3	3	3	3	3	3	3	3	3	3	42	3	3	3	3	3	4	3	3	3	3	3	3	37	12	3.08333	3		3	2	3	3	3
R_3fD9VTrDH2t2yvG	2015-12-22 18:32:09	2015-12-22 18:50:06	1	1	21	1	2		4	3	2	1	2	2	4	3	5	5	3	3	2	4	4	3	4	4	32	5	5	5	2	4	2	2	3	2	1	2	3	34	12	2.83333	4	Am able to better divert attention when fox using on one task	3	3	3	3	3
R_3rNv2Zu78L2wpc9	2015-12-22 20:49:11	2015-12-22 21:05:39	1	1	21	1	2		3	3	1	2	2	4	3	3	5	4	3	3	3	3	3	3	3	3	39	3	3	3	3	3	3	3	3	3	3	3	3	36	12	3	3	One an half hour will be suitable for both tasks	3	3	2	2	2
R_Y3u45BziLsKw0db	2015-12-22 13:18:32	2015-12-22 21:08:48	1	1	20	1	2		3	3	1	2	4	3	2	1	5	5	1	5	1	5	5	1	5	5	20	3	2	5	3	5	1	2	1	1	1	5	1	22	12	1.83333	1	.	1	5	1	3	2
R_DkK2gNGI6M18inD	2015-12-22 21:08:56	2015-12-22 21:17:24	1	1	20	1	2		3	1	1	2	1	3	1	1	5	5	1	5	1	5	5	1	5	5	16	3	3	5	1	5	1	3	1	5	1	3	1	20	12	1.66667	5	.	1	4	1	3	2
R_1DT2YFB93o2AYol	2015-12-22 23:10:36	2015-12-22 23:27:43	1	1	23	1	2		4	3	1	1	4	4	2	3	4	2	2	3	3	2	1	5	2	3	48	5	5	5	4	2	3	2	3	3	2	2	4	40	12	3.33333	4	Some tasks are less complicated than others.	4	4	3	4	4
R_1hMFbHFhcfFvaZp	2015-12-23 00:06:06	2015-12-23 00:19:31	1	1	21	1	2		3	3	1	2	3	3	4	3	4	3	3	3	3	4	4	2	2	3	40	2	3	5	2	4	2	1	3	5	4	2	2	27	12	2.25	3	"/	4	4	3	3	4
R_2EgG9lbxR0X4bcJ	2015-12-23 01:28:57	2015-12-23 01:40:34	1	1	24	1	2		4	2	1	1	3	2	2	5	4	4	3	2	4	4	5	2	2	2	40	5	4	2	2	2	2		5	2	1	2	4	39	11	3.54545	4	I would rather do one at a time	3	4	4	4	4
R_zUXOO0aBgsEAinn	2015-12-23 12:14:22	2015-12-23 12:18:25	1	1	22	1	2		4	3	1	1	4	4	4	4	4	5	4	4	4	4	4	3	4	4	40	4	5	3	4	5	5	5	3	4	5	4	4	43	12	3.58333	3	Because i work hard	4	3	4	4	3
R_3MDzcRbe9fw6Kze	2015-12-23 12:22:25	2015-12-23 12:32:37	1	1	20	2	2		4	3	1	1	3	1	4	3	2	4	4	4	4	3	2	4	3	5	42	4	5	4	4	2	3	4	2	4	5	4	5	42	12	3.5	4	its true	5	5	5	5	5
R_sbbZ7hpy29A7YwV	2015-12-23 15:34:48	2015-12-23 15:58:25	1	1	35	3	1	1	5	2	1	1	4	2	2	3	3	3	2	4	3	4	2	2	4	4	36	4	2	3	2	2	4	4	4	1	3	2	3	42	12	3.5	3	Depends on the nature of the task. If one task is more important than multi-tasking is not appropriate. On the other hand, if one of the tasks is only slightly more important but other one is more fun, then I would start with the fun task and switch back to the slightly more important one, as my sense of consciousness (guilt) kicks in	3	4	3	3	4
R_bNqut80jybUSaE9	2015-12-23 16:32:45	2015-12-23 16:37:40	1	1	23	2	2		5	1	2	2	3	4	4	4	3	4	2	3	3	4	3	4	2	4	43	2	2	5	2	2	1	5	3	2	2	3	2	31	12	2.58333	4	each task can be done properly with minimal mistakes.	3	4	2	3	5
R_1M0uE526RsWX2LI	2015-12-23 18:37:44	2015-12-23 18:44:39	1	1	25	3	1	1	4	2	1	1	2	2	2	1	5	4	2	4	1	5	4	1	3	5	23	1	2	5	2	5	1	5	2	5	2	5	1	20	12	1.66667	5	I like to be fully concentrated on one particular task, rather than switching between one and another as it could cause distraction	1	4	2	3	1
R_3nMFAcaZfDriwR6	2015-12-23 19:12:05	2015-12-23 19:37:45	1	1	37	4	1	3	4	2	1	1	4	4	2	2	4	4	4	2	2	4	2	2	2	4	40	5	5	4	5	5	2		4	1	3	4	2	36	11	3.27273	4	I prefer completing one task when it comes to tasks	5	5	3	5	3
R_12ukqXKrGjgDeLb	2015-12-23 19:30:29	2015-12-23 19:39:48	1	1	26	3	2		5	2	2	1	3	1	2	2	4	4	2	4	2	5	4	2	4	4	27	2	4	2	2	5	1	2	2	3	2	4	5	30	12	2.5	5	focus easier	1	5	5	4	5
R_3DpgTnXa1Ebc0lB	2015-12-23 20:05:50	2015-12-23 20:12:56	1	1	26	2	2		4	2	1	1	2	2	1	2	4	5	2	5	1	5	5	2	5	5	20	1	2	5	1	4	2	1	1	5	2	5	1	16	12	1.33333	5	Doing the tasks simultaneously makes me stressed, so I prefer one after the other	2	5	2	4	3
R_1cZlotf3B1q8g6M	2015-12-23 20:36:58	2015-12-23 20:47:01	1	1	21	1	2		4	3	1	2	4	2	2	3	3	3	2	2	2	2	4	4	3	4	40	3			2	1	2	4	3	3	3	4	2	29	10	2.9	3	Not applicable	2	2	2	3	2
R_DDflL9z0xgsjm6t	2015-12-23 22:26:26	2015-12-23 22:31:37	1	1	23	3	1	1	2	2	1	1	1	2	2	2	5	5	2	4	2	5	5	2	3	5	23	1	3	5	3	1	3	4	1	5	2	5	1	26	12	2.16667	4	They book take an hour together, so better to finish one with full concentration and then the other, rather than switching where you could just lose focus	2	4	3	3	1
R_2YyXdsvJ2PdIFqC	2015-12-23 21:21:48	2015-12-24 10:53:44	1	1	23	1	2		4	2	1	1	1	2	4	2	4	4	3	3	2	4	4	2	3	4	32	5	5	3	5	3	1	2	5	2	5	5	2	41	12	3.41667	5	Quality is better if you focus on one at a time	2	4	2	3	3
R_3ltY9p6Pei9yDOC	2015-12-24 12:16:54	2015-12-24 12:32:17	1	1	45	2	1	2	4	2	2	1	3	1	4	3	2	2	3	2	3	2	2	3	1	2	49	4	4	2	1	3	1	1	3	2		1	1	31	11	2.81818	4	If it is just two discrete tasks with relatively short timelines, I'll do them consecutively. More typically, though, there are multiple things to be done competing for time and attention, and most of the time I will do the shortest/easiest/highest priority jobs first and save the more complex things for times of the day/week when I can afford to allocate larger blocks of time.	3	3	4	4	5
R_6YBHkKF4WqXeQ0l	2015-12-29 13:30:04	2015-12-29 13:51:55	1	1	32	3	1	1	4	2	1	2	4	3	4	4	5	4	4	3	4	4	3	3	4	4	41	4	6	3	4	2	5	3	2	2	3	5	6	45	12	3.75	4	Find it better to finish quickly to focus by doing one task at a time.	2	3	3	5	4
R_3PnHKw9NkQbZclE	2015-12-29 15:01:31	2015-12-29 15:11:13	1	1	27	3	1	2	5	2	1	1	2	1	1	1	5	5	2	4	1	5	5	2	3	4	21	1	2	5	3	5	1	3	1	5	2	5	1	18	12	1.5	5	Finishing one after the other allows you to keep your mind on one task specifically, whereas switching between them will not allow you to fully concentrate.	2	4	2	3	2
R_3ManGbP6C4tkZqG	2015-12-22 15:14:34	2015-12-22 15:25:10	0	1	24	1	2		4	3	1	1	3	5	4	2	3	5	4	4	1	1	1	3	3	3	44	3	1	3	1	3	1	3	1	3	3	3	3	28	12	2.33333
R_1JD6pNuB9Z34rlG	2015-12-22 15:17:48	2015-12-22 15:53:57	0	1	22	1	2		4	1	1	2	2	2	4	4	4	4	4	4	4	4	4	2	4	4	36	6	6	2	2	2	4	4	1	2	2	2	4	45	12	3.75	2	Ccf	3	4	3	4	4
R_2wzbFgIJwlTmSbc	2015-12-22 15:48:06	2015-12-22 15:54:57	0	1	19	1	2		4	3	1	1	5	4	3	2	4	4	3	4	2	4	4	2	4	1	38
R_1luvOQlyKyhSlrZ	2015-12-22 16:27:48	2015-12-22 16:44:44	0	1	22	2	2		4	2	2	2	4	5	2	4	5	3	5	3	3	3	3	3	2	3	46	5	4	4	4	5	4	5	5	4	4	4	4	42	12	3.5	4	i sick	3	5	5	2	4
R_eWMfIkQbw03dvHz	2015-12-29 22:42:45	2015-12-29 22:50:09	1	1	24	1	1	1	4	2	1	1	1	3	1	1	5	5	2	5	1	5	5	1	2	4	21	1	2	5	4	5	1	3	1	5	1	5	1	18	12	1.5	5	Giving full attention to task then the other will help you complete each task efficiently	1	4	1	3	1
R_2rhXlC7eIVghhVv	2015-12-29 23:13:02	2015-12-29 23:29:32	1	1	24	1	2		4	1	1	1	4	4	5	2	2	2	3	3	2	4	5	2	3	2	43	4	2	1	1	2	1	1	1	3	4	2	1	31	12	2.58333	5	easier and stress free	2	5	2	5	3
R_33rsco0agPp2rKY	2015-12-30 12:38:00	2015-12-30 13:22:59	1	1	22	1	2		3	2	2	2	3	2	2	2	4	5	2	4	2	4	4	2	3	5	28	4	6	2	3	2	3	3	3	4	3	3	1	39	12	3.25	5	I prefer to finish off the first task and then move on to the next one.	3	3	4	5	3
R_UrUimVpkhKBfRcZ	2015-12-30 10:25:05	2015-12-30 15:01:59	1	1	20	1	2		2	3	2	2	1	2	1	2	5	4	2	3	2	5	4	1	4	4	24	5	6	4	4	1	1	4	5	4	1	1	6	46	12	3.83333	5	I'd like to finish first task before I jump on to other	4	1	4	3	3
R_9G4jE8XotytlJeh	2015-12-23 15:31:03	2015-12-23 15:40:35	0	1	20	1	2		3	1	1	2	4	4	4	4	2	4	4	2	2	2	4	4	2	4	48	6	6	5	6	6	2	5	4	2	5	5	6	46	12	3.83333
R_1Fxr4AgcAAHfVs4	2015-12-30 16:00:15	2015-12-30 16:06:42	1	1	20	3	2		4	2	1	1	1	1	4	3	3	3	3	3	3	3	3	4	3	1	42	3	4	3	4	3	3	4	5	5	3	2	2	39	12	3.25	2	Its good	1	5	3	3	5
R_265pWOzS5aNjLfm	2015-12-30 16:46:54	2015-12-30 16:58:46	1	1	21	1	2		3	2	2	2	3	3	5	2	3	2	4	2	2	3	2	3	3	3	46	2	6	4	2	5	1	5	2	1	3	5	2	32	12	2.66667	2	.....	1	5	1	4	3
R_5AxdroxlIewzcuR	2015-12-23 21:18:58	2015-12-23 21:23:04	0	1	20	1	2		3	3	1	2	4	3	4	3	3	3	3	3	3	3	3	3	2	5	43	3	3	3	3	3	3	3	3	3	3	2	4	38	12	3.16667
R_BMvKsH6uEepoXCx	2015-12-23 20:22:50	2015-12-23 22:36:38	0	1	21	1	2		4	3	1	1	3	3	1	4	5	2	3	2	2	4	3	4	3	4	39	4	5	4	4	2	2	4	3	4	4	2	4	42	12	3.5
R_2am2nNUN1oyIFwW	2015-12-30 23:05:22	2015-12-30 23:10:44	1	1	19	2	2		3	1	1	2	1	1	2	2	5	4	1	4	1	5	5	1	3	5	20	1	1	5	4	5	4	4	2	3	2	5	1	25	12	2.08333	5	Mainly because concentrating on one particular task keeps your mind just on that	1	4	2	2	1
R_3hsRAGeBUEdE7jK	2016-01-01 10:46:43	2016-01-01 10:53:54	1	1	18	1	2		2	1	1	1	3	3	3	3	4	4	3	3	3	4	3	3	4	3	38	2	5	5	3	2	3	2	2	5	4	2	5	36	12	3	3	Find it easy to manage	5	5	5	5	4
R_2usTWjiNeYCTGjz	2016-01-03 08:02:37	2016-01-03 08:09:22	1	1	50	3	1	3	5	2	1	1	5	5	4	5	3	1	4	1	4	3	1	5	1	4	60	5	4	2	3	2	5	4	2	5	4	1	3	44	12	3.66667	4	better process	5	3	5	4	5
R_uy5VggX2MYZja5X	2016-01-04 00:42:00	2016-01-04 00:57:15	1	1	25	1	2		4	2	1	1	4	4	4	3	5	5	4	5	4	5	5	5	5	5	35	5	4	5	4	5	4	5	4	5	5	5	1	36	12	3	3	prefer to first finish one task	4	3	5	4	3
R_24r8LoZkRFm6IPD	2015-12-29 11:55:46	2015-12-29 12:03:42	0	1	22	1	2		3	3	2	2	4	3	4	4	3	2	4	2	4	3	3	4	2	4	50	3	6	1	5	3	2	4	4	1	5	3	6	51	12	4.25	5	They are short tasks so I would rather get one completed	4	4	4	4	3
R_2q7yurPhmCBkeZU	2015-12-30 17:49:48	2016-01-05 22:24:45	1	1	26	1	2		4	3	1	1	4	4	2	3	4	4	4	4	3	3	3	3	4	4	39	4	5	2	3	4	4	1	3	4	4	4	4	38	12	3.16667	3	I don't know..	1	3	4	3	3
R_tDnupLyMsc70GUF	2016-01-11 14:20:27	2016-01-11 14:27:59	1	1	23	1	2		4	3	1	1	2	4	2	3	5	5	2	3	2	4	3	2	4	4	31	2	1	2	3	4	3	2	2	5	4	4	1	27	12	2.25	5	Because I would finish 1 task then start the 2nd one	3	4	2	3	2
R_yJwpOxKrYJpeFMd	2016-01-11 14:38:36	2016-01-11 14:51:18	1	1	25	1	2		4	3	1	2	1	3	5	2	5	5	3	4	5	3	4	1	2	5	34	5	1	1	3	2	2	5	5	5	2	2	3	40	12	3.33333	3	Bcz i got master mind	1	4	2	3	2
R_07AlIgBFqi6I9e9	2016-01-11 14:37:38	2016-01-11 14:52:45	1	1	21	1	2		2	2	1	1	4	2	4	3	5	4	4	2	2	4	5	2	2	3	38	6	4	4	4	1	3	1	3	2	2	6	6	40	12	3.33333	1	bcoz it's gonna b easy	1	1	3	5	3
R_2EdfCtdzcAXnmoH	2016-01-11 21:40:03	2016-01-11 21:48:52	1	1	26	2	2		5	2	1	1	4	3	4	2	4	4	3	3	4	4	4	2	2	4	39	2	5	4	3	4	1	2	3	2	4	4	5	35	12	2.91667	5	I find it more efficient.	3	5	4	4	4
R_10J0Gzv7gKYAHCj	2016-01-12 18:17:34	2016-01-12 18:25:13	1	1	28	1	2		5	2	1	1	2	2	4	1	5	4	2	3	2	4	3	2	2	4	32	6	5	5	4	2	1	2	6	2	5	5	5	44	12	3.66667	4	I like to do one thing at a time.	3	5	4	3	4
R_phj9qLmscW3rC6J	2016-01-12 21:41:26	2016-01-12 21:52:49	1	1	23	2	2		4	1	1	1	2	2	3	3	5	3	2	4	2	3	3	2	2	5	33	3	5	5	3	4	1	2	4	2	2	4	5	34	12	2.83333	1	Easier	2	3	3	3	5
R_3FIZHqyS2kX6kna	2016-01-11 16:49:33	2016-01-11 23:25:25	0	1	28	3	1	1	4	2	1	1	5	5	5	5	1	1	1	1	5	5	1	1	1	3	56	4	5	1	5	4	1	1	6	4	4	4	5	42	12	3.5
R_1FOP6tgd9LLSUiJ	2015-12-21 14:52:01	2015-12-21 15:00:20	1	2	20	1	2		4	1	1	2	1	2	3	2	5	5	2	5	2	5	4	2	4	4	24	4		4	4	2	1	1	2	1	3	5		27	10	2.7	5	Find it difficult to focus on more than one task, like to take my time to do one task at a time	2	2	3	3	2
R_3CUGcn6JubwhqGv	2015-12-21 15:45:28	2015-12-21 16:01:15	1	2	23	1	2		3	3	2	2	5	5	5	5	4	4	2	4	3	5	4	2	3	5	40	1		5	2	4	1	5	5	5	3	3		24	10	2.4	5	A task that takes half an hour to complete wouldn't bore me so easily. I'd prefer to finish it fully than doing it simultaneouly which might rush me.	5	5	2	5	3
R_UzJ4g9LbY3H13ix	2015-12-21 16:09:20	2015-12-21 16:22:02	1	2	21	1	2		4	3	1	2	4	2	5	2	4	4	2	4	4	4	4	2	5	3	35	3		2	2	3	2	4	1	5	1	3		24	10	2.4	5	I'll get confused between the two	2	3	1	2	2
R_3fSIGaoelT0subx	2015-12-21 16:57:39	2015-12-21 17:05:20	1	2	21	1	2		3	1	1	2	3	2	4	2	2	4	2	2	4	3	4	4	2	4	42	4	4	2	4	4	1	3	4	1	4	4	4	41	12	3.41667	4	i sometimes prefer checking a task off my list and then moving onto the next one	2	2	3	2	4
R_2azskAzBsoL7cPG	2015-12-21 17:18:11	2015-12-21 17:28:47	1	2	21	1	2		3	1	1	2	2	3	2	4	5	5	4	4	2	5	3	3	3	3	34	2		2	1	3	1	1	1	5	4	4		20	10	2	4	because I can concentrate more	3	4	2	3	3
R_129FF9BRacQ961C	2015-12-21 16:23:28	2015-12-21 17:30:30	1	2	22	1	2		4	3	1	2	5	4	5	3	4	2	4	2	4	3	3	4	1	4	52	5		2	5	1	5	5	5	2	3	2		45	10	4.5	1	I prefer to frequently switch between the tasks as I get bored doing one task at a time	4	5	4	4	4
R_U9Yl6xqoBgwBTi1	2015-12-21 17:49:23	2015-12-21 17:56:25	1	2	22	2	2		4	3	1	2	1	2	2	2	4	4	1	5	2	5	5	3	2	2	28	5	3	1	2	2	2	5	2	1	4	2	2	43	12	3.58333	3		3	3	4	3	5
R_1OAXpSwH7BTuRnb	2015-12-21 17:32:07	2015-12-21 18:00:46	1	2	20	2	2		3	1	2	2	3	3	4	5	3	3	4	2	4	3		4	1	4	53	2	3	4	3	3	1	5	5	3	5	2	1	37	12	3.08333	4	Generally, I would prefer to do the tasks one after the other to get a sense of accomplishment after finishing each.	3	5	4	4	4
R_cIVvaob044Js2EF	2015-12-21 17:54:06	2015-12-21 18:01:02	1	2	21	1	2		2	2	2	2	3	3	2	3	5	5	2	4	2	5	5	5	4	5	29	5		5	4	5	1	5	5	1		5		28	9	3.11111	3		5	5	5	5	4
R_1rw6rBRIK8ayovr	2015-12-21 18:01:15	2015-12-21 18:10:11	1	2	36	3	1	1	5	2	1	1	5	2	5	3	2	2	5	2	2	2	2	4	3	2	53	5	4	2	5	2	2	2	5	2	2	2	3	44	12	3.66667	3		4	4	5	3	4
R_21ERSqFASqGaH6Y	2015-12-21 18:08:07	2015-12-21 18:18:24	1	2	20	2	2		4	3	2	1	1	1	4	1	5	4	1	4	1	5	5	2	4	5	21	1	5	4	5		1	1	1	2	2		1	23	10	2.3	3		2	4	2	3	2
R_3GkQhrhnAyhWBpt	2015-12-21 19:12:28	2015-12-21 19:20:21	1	2	22	1	2		4	1	1	1	2	4	2	1	4	4	1	4	2	4	5	1	4	4	26	4	2	3	2	2	1	1	2	3	2	2	2	30	12	2.5	5		1	3	2	4	5
R_p49blFZQZAmvB2p	2015-12-21 19:14:52	2015-12-21 19:24:54	1	2	18	1	2		3	1	1	1	4	3	5	1	5	4	3	3	2	4	4	2	1	5	36	5	2	1	5	2	1	4	5	1	3	1	1	45	12	3.75	5	Its in a more logical order	3	5	4	5	4
R_2anODOcvuZxVqf0	2015-12-21 19:22:14	2015-12-21 19:32:23	1	2	21	1	2		3	3	1	2	4	5	2	3	2	3	2	2	3	3	2	4	2	2	49	4		2	5	2	3	2	5	2	1	2		36	10	3.6	3	If the task requires much more concentratation like reading I would do them one after the other otherwise together	3	4	4	5	3
R_VULpQTORp5pBfTX	2015-12-21 19:20:14	2015-12-21 19:48:11	1	2	21	2	2		3	3	1	2	4	3	1	2	3	1	1	1	3	3	1	3	1	1	48	5	3	1	5	1	5	5	5	1	5	1	3	56	12	4.66667	5	So i know one is complete before i start the other	5	3	5	5	5
R_20YeNQWfMY9KuNA	2015-12-21 19:36:08	2015-12-21 19:56:22	1	2	18	1	2		2	1	1	2	2	2	4	1	4	4	3	3	2	4	4	2	1	4	34	2	5	5	4	4	3	5	2	3	2	2		33	11	3	4	It depends on the task, if it is school related I would probably have a hard time focusing on both tasks.	3	4	4	4	4
R_Rno8iG6m0Irc61H	2015-12-21 20:03:50	2015-12-21 20:10:44	1	2	21	1	2		4	3	1	2	4	3	2	3	4	2	4	4	4	4	4	3	4	4	39	3	4	2	3	4	2	5	5	3	5	3	4	43	12	3.58333	2		2	3	3	3	3
R_1kY67YCT8758Ccv	2015-12-21 20:19:37	2015-12-21 20:25:01	1	2	18	1	2		2	3	2	2	2	3	4	1	4	4	2	4	2	4	4	2	4	4	30	5	5	4	3	2	2	3	5	3	3	2	4	43	12	3.58333	3		2	3	3	3	4
R_2Todv5JnSlMLqjY	2015-12-21 20:19:33	2015-12-21 20:25:12	1	2	23	1	2		5	1	2	1	4	4	3	4	2	2	4	2	4	3	3	4	2	4	51	4	4	2	2	2	4	3	4	2	4	2	2	43	12	3.58333	2	Prefer to work on two tasks together	5	3	4	5	3
R_3G3ttgi4882tgbk	2015-12-21 20:26:22	2015-12-21 20:40:06	1	2	18	1	2		3	1	2	2	1	3	3	1	5	4	4	4	2	4	4	2	2	4	31	4		4	4	1	1	5	4	2	1	2		34	10	3.4	5	I like to concentrate and put my effort into one thing at a time	3	3	3	4	3
R_3n01Zt4s4MW6ETn	2015-12-21 20:32:51	2015-12-21 20:40:42	1	2	42	1	2		4	2	1	1	4	2	4	1	3	4	2	4	2	4	5	3	3	4	33	4	4	1	4	1	2	3	5	1		1	1	43	11	3.90909	3		4	5	5	5	5
R_1FJRPWF5gbnkwZp	2015-12-21 20:32:24	2015-12-21 20:41:58	1	2	21	1	2		4	1	2	2	4	4	4	4	4	4	2	4	2	4	3	4	4	4	39	4	4	4	5	4	2	4	4	2	2	2	3	40	12	3.33333	4	I like to concentrate on one and then the other	4	4	3	5	3
R_3M3D5mfvGUgw8i5	2015-12-21 20:31:14	2015-12-21 20:42:14	1	2	28	3	1		3	1	1	1	3	2	3	1		2	3	3	3	3	2	1	3	3	42	4	1	4	3	3	4	3	4	1		1		34	10	3.4	2		3	3	4	3	4
R_3meiyQGYhD3uTLm	2015-12-21 20:33:34	2015-12-21 20:49:32	1	2	25	3	1	2	3	1	1	1	1	3	5	1	5	5	1	5	1	5	5	1	4	5	21	1	5	5	1	1	1	1	5	1	5	1	1	36	12	3	5	I like to finish something that I have started completely. For example, if I am washing dishes, I can listen to music at the same time but something which I cannot do is wash my dishes, stop after 10minutes and go do laundry. I like to finish one task after another	3	5	3	4	4
R_6WEENhJnyrDO1k9	2015-12-21 20:53:30	2015-12-21 21:03:23	1	2	21	1	2		3	3	1	2	1	5	1	5	2	1	5	1	3	5	1	3	3	2	50	4		1	5	1	5	1	1	5	5	5		33	10	3.3	5	It is practical and efficient	1	3	4	5	3
R_1mF1inu8cf0GIZ9	2015-12-21 20:57:08	2015-12-21 21:07:31	1	2	19	1	2		3	1	1	2	4	3	3	4	2	3	4	2	3	3	3	3	2	4	47	5	4	4	3	3	2	4	4	3	5	3	3	41	12	3.41667	3	I don't like doing the same task for a long period of time	4	3	4	5	5
R_2zUzzVtIYYAxTad	2015-12-21 20:52:52	2015-12-21 21:10:39	1	2	53	2	1	2	7	2	1	1	1	1	3	1	4	3	3	3	1	5	5	3	3	5	27	4	5	3	3	3	1	5	1	5	1	5	1	29	12	2.41667	4	Jag föredrar att göra en uppgift i sänder för att kunna koncentrera mig på bästa sätt uppgift för uppgift.	2	3	3	3	2
R_PAO3IbqBqUWwvhn	2015-12-21 21:31:09	2015-12-21 21:38:58	1	2	21	1	2		4	1	1	2	5	1	5	1	5	3	3	5	1	5	5	3	1	3	34	1	3	4	2	2	3	4	4	4	3	3	4	35	12	2.91667	3	Easiest for me	5	5	5	3	4
R_3CUSMBZcfqBwAy6	2015-12-21 21:42:56	2015-12-21 21:49:15	1	2	20	1	2		4	1	1	1	2	3	4	1	5	5	2	4	2	5	5	4	5	5	26	1	4	4	2	4	2	4	4	2	4	5	2	32	12	2.66667	5	I like to do 1 thing at a time	3	1	4	5	4
R_cP8K2adHgGoDp9T	2015-12-21 21:42:31	2015-12-21 21:54:43	1	2	35	3	1	2	3	2	1	2	1	2	2	2	5	4	3	4	2		4	4	4	3	34	4	4	5	1	2	1	2	1	5	4		1	24	11	2.18182	5	I like to finish first task and then start second one	2	4	4	4	4
R_1QuU3J2EVg0upFp	2015-12-21 22:01:57	2015-12-21 22:08:33	1	2	32	2	1	1	5	2	1	2	2	2	4	2	4	4	2	2	2	4	4	2	2	1	37	5	2	5	4	2	5	4	2	2	2	4		35	11	3.18182	5		4	5	5	5	5
R_sdRPEOgc195Na13	2015-12-21 21:58:15	2015-12-21 22:11:02	1	2	20	1	2		3	1	1	2	2	4	4	2	4	4	2	3	2	3	4	2	4	4	34	3	3	2	2	2	2	2	4	2	2	2	2	36	12	3	5	One after the other	2	3	3	3	4
R_WqCJoOS8Yqh7zOh	2015-12-21 22:05:56	2015-12-21 22:21:06	1	2	22	2	2		4	2	1	1	2	3	4	2	4	2	2	2	2	4	4	2	2	2	39	5	4	2	4	2	1	2	2	4	4	2	2	38	12	3.16667	3		3	4	4	4	5
R_2aIBsl8r3bOa4qP	2015-12-21 22:23:06	2015-12-21 22:31:05	1	2	21	1	2		3	3	1	1	2	4	4	2	4	3	4	2	2	3	4	2	3	4	39	2	4	3	1	1	1	5	1	2	4	2	1	35	12	2.91667	2		2	2	3	4	3
R_1M4dxW1M7bTF7sK	2015-12-22 00:35:46	2015-12-22 00:45:54	1	2	21	1	2		3	2	1	2	3	3	4	2	5	5	2	4	2	4	4	3	4	3	32	2	4	2	2	2	2	4	1	2	1	1	3	36	12	3	5	I prefer to do one after the other	3	4	2	4	3
R_31BJ9wcDIH3sEYP	2015-12-22 02:23:07	2015-12-22 02:37:07	1	2	23	1	2		2	1	2	2	2	3	3	2	5	5	3	3	2	3	5	2	3	4	31	3	3	1	2	3	2	2	1	3	1	3		28	11	2.54545	5	Cant focus on 2 things at once	3	3	1	3	2
R_1JEDveWK7A13rzx	2015-12-22 07:23:28	2015-12-22 07:30:32	1	2	24	2	2		5	2	2	2	2	2	2	4	5	4	2	4	2	4	4	4	2	2	35	4		5	4	2	2	5	4	5	2	3		30	10	3	3	Because I would prefer to firstly accomplish the first task before switching to another	3	4	3	4	3
R_RfysDIMcZhCN8pH	2015-12-22 07:30:57	2015-12-22 07:44:30	1	2	28	3	2		4	2	1	2	5	2	4	5	2	2	4	2	4	2	2	4	2	2	56	5	5	2	5	2	5	3	5	2	5	2	4	53	12	4.41667	1	That is easier for me, so I think about both tasks at the same time.	4	4	4	4	4
R_2Y3wORsLGmL7GyN	2015-12-22 09:23:47	2015-12-22 09:37:54	1	2	21	2	2		3	3	1	1	5	2	4	3	5	5	3	4	2	2	5	3	5	5	33	2	2	5	1	4	5	4	4	5	4	2	1	31	12	2.58333	3		3	5	3	5	4
R_1LSFUEiq4gUIi2F	2015-12-22 11:57:46	2015-12-22 12:05:45	1	2	25	1	2		3	1	2	1	4	4	4	5	2	3	4	2	4	2	2	4	2	4	54	5	5	2	3	2	2	3	3	2	4	2	5	46	12	3.83333	2	I can't concentrate for long on one single task	4	4	4	4	5
R_2QgPWWleOatFAyu	2015-12-22 12:22:34	2015-12-22 12:29:35	1	2	28	3	2		4	2	1	2	5	4	3	4	2	2	4	2	4	2	2	4	2	2	56	5	5	5	5	3	5	4	5	2	5	2	3	49	12	4.08333	2	I like working on tasks at same time.	5	5	5	5	5
R_9vH8vnwxYJdMWxX	2015-12-22 15:00:07	2015-12-22 15:07:00	1	2	22	1	2		3	3	1	2	2	4	2	2	4	4	3	4	3	4	4	2	2	4	34	5	5	3	5	4	4	5	3	2	2	3	1	42	12	3.5	3	I like to finish the task first	3	3	2	3	3
R_3p0c7P1MNffmvXr	2015-12-22 14:54:56	2015-12-22 15:07:13	1	2	20	1	2		4	1	1	2	4	2	3	2	2	3	3	2	2	3	4	4	1	5	42	5	4	1	3	2	2	5	5	2	5	1	1	48	12	4	1	They're short tasks so best done one after the other; i prefer to do longer tasks simulataneously to stop myself from getting bored	4	3	4	4	5
R_1l6pUqQtc0xMfgI	2015-12-22 15:07:08	2015-12-22 15:16:45	1	2	21	2	2		3	1	1	1	2	3	4	2	4	4	2	4	2	4	4	2	2	3	34	4	4	3	5	5	4	2	4	2	1	4	2	36	12	3	4	It makes me feel less overwhelmed if one task is finished before I tackle the next one.	2	3	2	4	3
R_1QFQ2vhqf3S5Txv	2015-12-22 15:21:17	2015-12-22 15:29:07	1	2	21	1	2		4	3	2	2	2	4	2	2	3	4	2	4	2	3	4	2	2	4	34	5	5	2	5	2	5	5	5	2	2	2	2	50	12	4.16667	1	Can concentrate more	2	5	4	5	5
R_1Q6DEZVAyTFeJxE	2015-12-22 17:56:09	2015-12-22 18:05:43	1	2	21	2	2		3	1	1	1	2	2	4	2	4	2	2	4	2	4	3	2	2	2	37	5	4	1	4	2	2	2	1	1	2	1	1	40	12	3.33333	4	Because I prefer to concentrate on one task and finish it before starting a new one.	3	4	4	2	5
R_O2zbLcbM5mRULzb	2015-12-22 19:06:15	2015-12-22 19:17:17	1	2	21	1	2		3	1	2	1	3	5	5	3	3	2	3	3	3	3	4	3	2	4	46	4	3	2	3	2	2	5	5	3	3	3	1	40	12	3.33333	3	I may start off with the intention of doing it one after the other, but if I got bored I'm likely to switch between the tasks.	3	3	4	4	5
R_1QK7atrMnmeD3py	2015-12-22 20:31:51	2015-12-22 20:42:40	1	2	21	2	2		3	3	1	1	2	4	4	2	4	2	3	2	3	2	2	4	2	2	48	4	5	1	3	2	1	3	1	1	4	2	1	40	12	3.33333	5	I would feel if I was doing them simultaneously it would potentially take longer or I may make an error.	4	5	4	4	5
R_1Eiggqa1fSCecHA	2015-12-22 21:39:48	2015-12-22 22:07:55	1	2	18	1	2		2	1	2	1	4	3	5	4	2	4	4	2	2	2	2	5	2	3	52	4	4	4	3	5	1	4	1	1	5	5	1	32	12	2.66667	5	Because when one tack is comletely done I will get more energy rostat with my other task. Since one is done and I know that I have been working hard and did finish it, this next tack will be started while half way through it and i can pat myself on the shoulder and then get on working again with a lot off Happiness in mind.	4	4	4	3	4
R_26aQIIY8vdh29Uw	2015-12-22 22:44:46	2015-12-22 22:49:36	1	2	21	2	2		4	3	2	2	4	5	1	3	2	2	4	2	4	2	2	4	2	4	51	5	5	5	5	2	2	5	1	1	2	5	1	37	12	3.08333	3	i like to balance my tasks	4	5	5	5	4
R_2VD6uQ1v3OxPLVI	2015-12-22 23:58:41	2015-12-23 00:03:58	1	2	18	2	2		3	1	1	2	5	4	5	4	5	2	4	2	4	4	4	3	5	5	44	5		5	5	5	5	4	5	2	5	5	2	38	11	3.45455	1	I like working simultaneously	5	5	5	5	5
R_21jFyap9R0voTEu	2015-12-23 15:12:26	2015-12-23 15:22:31	1	2	18	1	2		3	1	1	2	3	2	4	5	5	5	2	4	3	4	5	3	3	1	37	5	1	2	3		2	3	2	5	2	4	1	26	11	2.36364	3	Not sure	3	5	3	4	3
R_T6FsXfDZWjrthf3	2015-12-23 15:22:08	2015-12-23 15:26:31	1	2	45	2	2		5	2	1	1	5	4	5	5	2	1	5	1	4	2	4	4	2	5	57	2	2	5	2	1	5	4		2	5	2	1	35	11	3.18182	1	No	5	5	5	4	5
R_6KUJoHp3zfO9fod	2015-12-23 15:18:57	2015-12-23 15:36:16	1	2	35	2	2		6	2	1	1	4	4	2	3	3	1	4	2	2	2	2	3	1	4	49	4	3	2	4	1	3	1	2	1	4	1	1	41	12	3.41667	5	Well, the tasks are quite short (just 1 hour) so there's no need to switch between them. Can be more effective to do one after the other. On the other hand, it depend on the tasks. E.g. if you're asking about cooking or cleaning/washing, I may decide to do them simultaneously but if you are asking about completing 2 tasks in math/physics I will definitely do one after the other. It all depends on…	4	3	4	4	4
R_2PaHYjQTGCUrc8d	2015-12-23 16:59:52	2015-12-23 17:02:36	1	2	21	1	2		4	2	1	1	4	2	4	4	2	4	4	2	4	2	4	4	4	4	46	4	1	4	4	4	2	4	4	2	4	4	4	37	12	3.08333	3	Gives you an overall picture	2	2	1	2	4
R_1r2EB6x3Jpv9OOQ	2015-12-23 18:20:27	2015-12-23 19:30:12	1	2	21	3	2		3	1	2	1	2	5	5	3	4	4	3	3	3	4	3	4	1	4	44	2	4	3	1		1	4	2	2	2	2	5	32	11	2.90909	5	It doesn't seem practical to do the 2 tasks simultaneously. It would be more stressful.	2	3	5	5	3
R_29h0BQr15YaARQY	2015-12-23 23:05:42	2015-12-23 23:24:22	1	2	24	1	2		4	3	1	1	4	4	2	3	5	4	3	2	1	2	5	3	2	5	37	3	5	1	3	5	1	1	4	4	4	5	1	31	12	2.58333	3	-	5	5	5	4	2
R_2D18PHTH6ougtrP	2015-12-23 17:00:16	2015-12-24 04:05:50	1	2	21	1	2		4	1	1	2	2	1	3	3	2	2	1	3	1	4	4	2	2	1	37	3	1	1	2	2	3	4	3	2	4	2	4	41	12	3.41667	1	Its better	2	3	2	1	2
R_3FP8qGaEaOo0pc9	2015-12-24 08:03:42	2015-12-24 08:10:05	1	2	20	2	2		3	3	2	1	5	4	4	5	2	1	4	2	4	2	2	4	1	3	59	5	4	2	2	3	2	5	4	3	5	2	1	42	12	3.5	3	it would depend on the tasks at hand	5	4	4	4	3
R_3MmS5VxvNaYeh5u	2015-12-24 09:00:23	2015-12-24 09:08:52	1	2	23	3	2		4	2	1	2	4	5	4	4	2	3	4	3	4	3	3	4	3	2	52	5	4	2	5	2	2	2	5	2	5	2		44	11	4	3	It's a habit of mine to switch between tasks	3	4	3	3	3
R_1eV8g9kBI1TLP0Y	2015-12-24 12:45:05	2015-12-24 13:21:54	1	2	28	2	2		5	2	1	1	1	3	5	4	5	5	5	3	4	3	5	4	4	4	39	4	5	1	2	2	1	1	5	5	1	1	3	37	12	3.08333	3	I am neutral	4	4	3	4	4
R_21ApGedmV8ak92t	2015-12-24 16:33:34	2015-12-24 16:38:54	1	2	22	1	2		3	1	1	2	4	3	4	4	4	2	3	2	2	4	3	2	3	2	44	4	4	2	4	2	4	2	4	4	3	3	2	40	12	3.33333	3	I like it	3	3	3	3	3
R_SMFCabLgpwCjkZP	2015-12-24 15:54:24	2015-12-24 16:55:55	1	2	20	2	2		4	3	2	1	2	4	5	3	4	4	4	4	4	4	4	2	2	4	40	4	5	5	2	2	2	4	2	3	2	2	2	35	12	2.91667	5	Quicker to do one at a time	3	5	4	5	5
R_2E4W2PaRDOLkllG	2015-12-25 10:10:16	2015-12-25 10:18:19	1	2	24	2	1	1	4	3	2	2	1	3	5	1	5	5	2	3	2	5	4	2	1	4	31	4		4	4	4	2	4	2	3	3	2		30	10	3	3	Because I like to complete one before moving on	3	4	4	4	5
R_2fdq7z2o9oW6why	2015-12-26 16:43:47	2015-12-26 17:00:43	1	2	21	3	2		4	2	1	2	3	4	5	5	5	5	3	3	4	4	3	4	3	5	42	5		2	5	3	1	5	5	3	4	3		38	10	3.8	3	Make sure things are dont properly thats why	3	4	4	3	5
R_338WMylr9PWmgVr	2015-12-28 12:03:25	2015-12-28 12:31:48	1	2	22	1	2		3	1	1	2	1	2	1	2	5	5	4	4	2	5	1	2	4	5	27	5	4	1	2	5	5	4	5	2	5	5	1	42	12	3.5	3	I prefer to work one after the other task because it much easier and you can able to consternate more. Finish quickly as well if you know what you are doing, plus you got time to double check your work that you have done everything correct.	4	4	4	4	3
R_3lWxg497VvbefYg	2015-12-28 17:29:15	2015-12-28 17:39:39	1	2	25	2	2		3	3	2	2	1	2	5	2	5	4	3	2	2	5	5	5	1	5	35	5		5	2	3	5	5	5	3	5	3		37	10	3.7	3	Depends on the tasks	4	4	4	4	5
R_XXKqnFl6HAra92h	2015-12-21 19:58:51	2015-12-21 20:07:32	0	2	18	2	2		2	1	1	2	3	5	3	4	5	4	2		2	4	4	2	4	4	38	5	5	5	5	3	2	5	5	2	2	2	2	43	12	3.58333	1		3	3	4	3	2
R_sjr5AjND6K1cbSx	2015-12-21 20:27:47	2015-12-21 20:35:12	0	2	20	1	2		2	1	1	1	1	3	3	2	5	5	3	4	3	5	5	2	3	5	27	5	4	2	3	4	3	5	3	3	3	5	1	37	12	3.08333	5		3	3	3	3	2
R_Pth5fofWUAW1S1z	2015-12-21 20:28:44	2015-12-21 20:35:05	0	2	34	3	1	1	4	2	1	1	5	1	3	5	3	3	4	3	3	3	3	3	1	5	45
R_WoIaPWIque9SEJH	2015-12-21 19:45:28	2015-12-21 20:49:58	0	2	19	2	2		3	3	1	2	1	3	4	2	5	4	2	3	2	5	5	5	3	5	31	2	5	4	4	4	2	5	2	1	2	4	2	35	12	2.91667	1		1	4	2	3	4
R_2fvZ9cf89TGs7OV	2015-12-21 21:02:53	2015-12-21 21:21:30	0	2	25	1	2		4	2	1	2	5	5	5	5	1	1	5	1	4	2	2	4	1	1	66	5		1	5	2	5	5	5	5	5	2		44	10	4.4	1	Because It will be more interesting this way.	5	5	3	5	5
R_1ocDnVzDNp7EGuE	2015-12-21 21:36:14	2015-12-21 21:40:34	0	2	19	1	2		3	3	1	2	3	3	4	4	4	5	4	3	2	3	4	4	3	4	40	4	2	5	2	3	5	2	5	3	4	3	3	37	12	3.08333
R_vri0P4K3Wr0q2XL	2015-12-21 19:38:28	2015-12-21 21:47:20	0	2	19	2	2		2	3	1	1	2	4	4	4	2	3	2	3	3	1	3	5	1	3	50
R_1pXKlhr3ZjREWY4	2015-12-21 21:30:27	2015-12-21 21:48:16	0	2	18	1	2		3	3	1	2	4	3	4	2	4	4	2	4	2	4	4	3	2	4	36	3	4	3	2	2	1	1	2	2	2	1	1	32	12	2.66667	5	I like to feel like I have finished the task, rather than jumbing from one to the other.	3	4	3	5	4
R_1QzuqUpOVKqqaID	2015-12-22 00:11:44	2015-12-22 00:20:11	0	2	19	2	2		4	1	2	2	4	4	4	4	2	2	4	2	4	2	3	4	2	4	53	5	6	1	4	4	2	4	4	4	4	4	6	46	12	3.83333	4	I can pay attention to one thing for 30 minutes without switching but longer tasks mean I get bored easily	4	3	4	4	3
R_27m1V5hdhqo4kku	2015-12-22 03:32:01	2015-12-22 03:52:47	0	2	44	3	1	1	4	1	1	2	5	5	5	1	4	4	4	3	4	4	3	3	2	2	47	5	6	1	3	1	1	3	3	1	1	3	6	46	12	3.83333		This first question should be deleted as it's incomplete and unclear.	4	4	4	4	5
R_2OSYEUY6eSYD7J5	2015-12-22 05:59:28	2015-12-22 06:06:01	0	2	18	1	2		2	3	1	1	1	4	2	5	5	5	1	5	1	5	5	1	5	5	22	1	5	5	1	1	5	5	5	5	5	1	1	40	12	3.33333
R_20PrR48BaIALyDC	2015-12-22 16:05:20	2015-12-22 16:10:29	0	2	18	1	2		1	1	2	2	2	2	4	2	4	4	2	4	2	4	4	2	4	3	31
R_2s0vpSLxvTyqBIx	2015-12-22 18:46:56	2015-12-22 18:49:59	0	2	21	1	2		3	2	2	2	4	4	3	4	4	5	2	1	3	4	3	1	3	4	39	4	4	2	5	5	5	5	4	4	4	5	4	43	12	3.58333
R_1mq5GofFPcHR3f3	2015-12-29 19:06:01	2015-12-29 19:15:38	1	2	21	1	2		4	1	1	2	3	2	2	1	5	5	2	3	1	5	3	2	3	3	28	5	6	3	1	1	1	1	5	3	3	2	6	43	12	3.58333	5	more effective	1	1	3	5	4
R_1is1IXgujO6MjZU	2015-12-22 22:00:55	2015-12-22 22:07:44	0	2	22	2	2		4	1	2	2	5	2	2	3	4	4	2	4	2	3	4	2	3	1	37	2	6	4	1	5	5	2	2	3	1	5	6	32	12	2.66667
R_xttHGCiB2Xp2ZlD	2015-12-30 21:35:15	2015-12-30 21:44:25	1	2	21	1	2		3	3	1	1	5	5	4	5	3	2	5	1	5	2	2	2	2	2	59	4	5	1	5	2	4	5	1	1	5	1	1	49	12	4.08333	1	I don't understand this question. Sorry	5	2	5	5	5
R_2q7U47bItXjtZ5L	2015-12-25 14:51:38	2015-12-25 15:16:05	0	2	21	1	2		3	3	1	2	3	3	3	2	5	5	3	3	3	3	3	3	3	3	37	3	3	4	3	3	3	4	2	3	3	3	3	35	12	2.91667
R_XtaA750Ns6yY5Kp	2016-01-04 09:48:29	2016-01-04 09:56:31	1	2	24	2	2		5	2	1	1	4	2	5	5	2	2	5	1	5	2	2	4	1	2	60	2	5	1	3	1	5	5	4	1	2	3	1	45	12	3.75	3	If the tasks are similar enough it might be easier to do them simultaneously if they link to each other.	4	4	4	5	4
R_1QhkqwIGLMsQV8I	2016-01-04 21:51:30	2016-01-04 21:57:43	1	2	21	1	2		3	3	1	2	3	3	4	3	3	3	4	2	3	3	4	3	2	4	44	3	6	2	3	2	2	4	4	2	4	2	6	48	12	4	3	I lose interest if i have to focus on one task for to long	3	4	3	4	4
R_2SvM3ak3lLI6QN4	2016-01-08 10:30:45	2016-01-08 10:41:38	1	2	25	1	2		4	3	1	1	4	4	3	2	4	4	4	4	4	4	3	3	1	1	45	4	5	3	4	2	2	3	4	3	4	3	3	42	12	3.5	4	It's better to finish one then go to the next one	1	3	1	1	4
R_1gAfunsAlothiaE	2016-01-14 14:23:40	2016-01-14 14:28:00	1	2	21	2	2		4	3	2	1	4	3	1	5	3	2	4	1	4	2	2	4	1	3	53	5	5	2	1	2	5	5	5	3	5	1	2	49	12	4.08333	3	it depends if both tasks hold my interest	3	4	4	4	5
R_2CeIOzz6ZDqz57h	2016-01-17 19:03:50	2016-01-17 20:07:33	1	2	25	3	1	1	4	2	2	1	4	5	2	4	2	2	2	2	4	2	4	2	1	2	50	4	4	1	4	2	4	1	4	3	5	2	1	43	12	3.58333	3	It depends on how difficult the tasks are. I would do the tasks simultaneously, first to complete the difficult areas then the easier tasks.	4	5	3	5	5
[truncated: 7 more columns]

## Sheet: Excluded
R_1dsMjxB4KVju6vl	2015-12-22 00:26:14	2015-12-22 00:33:06	1	1	21	5	Single,ready to mingle😜	1	99	7	Munna bhai mbbs	2	1	1	1	1	1	3	2	5	5	3	3	2	4	4	4	4	3	1	4	5	4	2	3	4	5	2	1	2	3	3	1	3	I dont know tbh	5	5	5	5
R_1lsEEvJCcuZAsb3	2015-12-22 00:29:53	2015-12-22 00:39:24	1	1	17	1		2		3		3	1	2	1	1	2	3	2	5	4	3	4	2	5	4	2	3	5	1	2	1	5	3	1	1	1	2	1	2	5	1	1	5	Because I believe that if I concentrate on one task at a time will allow me to complete the task to full potential, whereas simultaneously switching between them would not keep me fully focused.	2	5	2	3
[truncated: 8 more columns]
